# Supplementary material for: Licuri Kernel (Syagrus coronata (Martius) Beccari): A Promising Matrix for the Development of Fermented Plant-Based Kefir Beverages
Source: Foods. 2024 Jun 27;13(13):2056. doi: 10.3390/foods13132056 (PMC11240999; doi:10.3390/foods13132056)
Supplement: Supplementary file 1 [file foods-13-02056-s001.zip]

Archive with 1 entries (1 files):
- foods-3040197-supplementary.pdf
